# Supplementary material for: Is Satisfaction with Online Learning Related to Depression, Anxiety, and Insomnia Symptoms? A Cross-Sectional Study on Medical Undergraduates in Romania
Source: Eur J Investig Health Psychol Educ. 2023 Mar 10;13(3):580–94. doi: 10.3390/ejihpe13030045 (PMC10046999; doi:10.3390/ejihpe13030045)
Supplement: Supplementary file 1 [file ejihpe-13-00045-s001.zip]

Archive with 1 entries (1 files):
- ejihpe-2216675-supplementary.pdf
